# Supplementary material for: Chitosan Sponges with Instantaneous Shape Recovery and Multistrain Antibacterial Activity for Controlled Release of Plant-Derived Polyphenols
Source: Int J Mol Sci. 2023 Feb 23;24(5):4452. doi: 10.3390/ijms24054452 (PMC10002852; doi:10.3390/ijms24054452)
Supplement: Supplementary file 1 [file ijms-24-04452-s001.zip]

Archive with 3 entries (3 files):
- IJMS2023_SI.final.pdf
- VideoS1.mp4
- videoS2.mp4
